# Supplementary material for: Student researchers’ perceived prerequisites for voluntary research collaboration in the context of Flemish and Chinese universities
Source: PLoS One. 2018 May 24;13(5):e0197960. doi: 10.1371/journal.pone.0197960 (PMC5968402; doi:10.1371/journal.pone.0197960)
Supplement: S1 Table — (XLSX) [file pone.0197960.s001.xlsx]

## Sheet: 工作表 2 - (1) Latent class on equ
Latent class regression result on equality
Model for dependent	列1	Class	Class1	Class2	Class3	Overall	列2	列3	列4
		R2	0.229	0.953	0.967	0.697
	Intercept	rating	Estimator	Estimator	Estimator	Wald	p-value	Wald(=)	p-value
gender	1	rating	-0.045	-2.948	0.487	9.629	0.022	9.207	0.01
	2		0.045	2.948	-0.487
nationality	1		-0.423	5.072	8.113	28.18	0	21.314	0
	2		0.025	-2.66	0.451
age	1		0.211	-9.233	-0.426	16.521	0.001	11.833	0.003
	2		-0.211	9.233	0.426
working experience	1		0.137	2.651	-5.233	20.129	0.003	17.645	0.001
	2		-0.108	-4.531	-1.364
education level	1		-2.357	2.787	1.989	17.361	0.008	15.153	0.004
	2		-2.017	-3.427	-2.768
university tier	1		-0.042	1.623	-7.313	25.9	0	19.652	0.001
	2		0.219	-10.303	2.61
descipline	1		0.285	-1.534	-3.115	19.531	0.003	14.9	0.005
	2		0.111	-3.223	0.225
research output	1		-0.036	0.416	-1.916	8.557	0.036	7.963	0.019
	2		0.036	-0.416	1.916
Model for classes	Intercept		0.787	-0.327	-0.459	72.234	0
