# Supplementary material for: Student researchers’ perceived prerequisites for voluntary research collaboration in the context of Flemish and Chinese universities
Source: PLoS One. 2018 May 24;13(5):e0197960. doi: 10.1371/journal.pone.0197960 (PMC5968402; doi:10.1371/journal.pone.0197960)
Supplement: S2 Table — (XLSX) [file pone.0197960.s002.xlsx]

## Sheet: 工作表 2 - (2) Latent class on fun
Latent class regression result on funds and material supplies
Model for dependent	列1	Class	Class1	Class2	Class3	Overall	列2	列3	列4
		R2	0.26	0.718	0.906	0.692
	Intercept	rating	Estimator	Estimator	Estimator	Wald	p-value	Wald(=)	p-value
gender	1	rating	0.025	0.219	-1.669	8.326	0.04	6.873	0.032
	2		-0.025	-0.219	1.669
nationality	1		-0.351	2.354	4.07	17.183	0.009	14.046	0.007
	2		0.064	-0.893	-2.482
education level	1		0.139	-2.003	-2.109	7.114	0.31	5.409	0.248
	2		-0.024	-2.302	1.599
university tier	1		0.19	-0.413	-3.686	10	0.125	9.466	0.05
	2		-0.057	0.135	2.093
descipline	1		0.48	-1.282	-1.723	21.928	0.001	11.749	0.019
	2		0.017	-1.463	1.736
research output	1		0.016	0.116	-1.68	4.729	0.193	4.509	0.105
	2		-0.016	-0.116	1.68
Model for classes	Intercept		0.275	0.134	-0.409	12.201	0.002
Model for dependent		Class	Class1	Class2	Class3	Overall
		R2	0.26	0.718	0.906	0.692
Model for classes	Intercept		0.275	0.134	-0.409	12.201	0.002
