# Supplementary material for: Student researchers’ perceived prerequisites for voluntary research collaboration in the context of Flemish and Chinese universities
Source: PLoS One. 2018 May 24;13(5):e0197960. doi: 10.1371/journal.pone.0197960 (PMC5968402; doi:10.1371/journal.pone.0197960)
Supplement: S3 Table — (XLSX) [file pone.0197960.s003.xlsx]

## Sheet: 工作表 2 - (3) Latent class on cha
Latent class regression result on channels of network
Model for dependent	列1	Class	Class1	Class2	Overall	列2	列3	列4
		R2	0.368	0.85	0.62
	Intercept	rating	Estimator	Estimator	Wald	p-value	Wald(=)	p-value
gender	1	rating	-0.042	-0.983	7.975	0.019	6.378	0.012
	2		0.042	0.983
nationality	1		0.527	-0.754	32.615	0	9.963	0.007
	2		-0.339	0.813
age	1		0.09	1.428	8.384	0.078	3.501	0.174
	2		0.232	1.264
working experience	1		-0.01	-1.495	9.107	0.168	6.558	0.087
	2		-0.17	-0.289
education level	1		0.092	-0.433	1.904	0.753	1.002	0.606
	2		-0.001	-0.647
university tier	1		-0.38	1.603	22.901	0	9.837	0.007
	2		-0.062	-0.113
descipline	1		0.017	-0.934	7.713	0.103	7.447	0.024
	2		0.06	-1.245
research output	1		0.059	-0.243	2.506	0.286	2.113	0.146
	2		-0.059	0.243
Model for classes	Intercept		0.679	-0.679	46.426	0
