# Supplementary material for: Student researchers’ perceived prerequisites for voluntary research collaboration in the context of Flemish and Chinese universities
Source: PLoS One. 2018 May 24;13(5):e0197960. doi: 10.1371/journal.pone.0197960 (PMC5968402; doi:10.1371/journal.pone.0197960)
Supplement: S4 Table — (XLSX) [file pone.0197960.s004.xlsx]

## Sheet: 工作表 2 - (4) Latent class on phi
Latent class regression result on physical proximity
Model for dependent	列1	Class	Class1	Class2	Overall	列2	列3	列4
		R2	0.27	0.713	0.611
	Intercept	rating	Estimator	Estimator	Wald	p-value	Wald(=)	p-value
gender	1	rating	-0.082	0.63	11.695	0.003	11.498	0.001
	2		0.082	-0.63
nationality	1		0.23	-0.872	12.311	0.015	9.161	0.01
	2		-0.11	0.048
age	1		0.169	0.271	3.724	0.445	1.822	0.402
	2		0.012	0.475
working experience	1		-0.374	-0.002	12.402	0.054	4.262	0.235
	2		-0.387	0.077
education level	1		1.437	0.35	0.287	0.991	0.232	0.89
	2		1.466	0.177
university tier	1		-0.15	0.046	6.617	0.158	3.335	0.189
	2		0.143	-0.252
descipline	1		-0.155	0.531	21.627	0	17.32	0
	2		0.185	-1.017
Research output	1		0.148	-0.579	15.107	0.001	14.153	0
	2		-0.148	0.579
Model for classes	Intercept		0.399	-0.399	9.737	0.002
